# Supplementary material for: The Anti-CD38 Antibody Therapy in Multiple Myeloma
Source: Cells. 2019 Dec 12;8(12):1629. doi: 10.3390/cells8121629 (PMC6952883; doi:10.3390/cells8121629)
Supplement: Supplementary file 1 [file cells-08-01629-s001.zip]

Archive with 3 entries (2 files):
- supplementary/
- supplementary/Table1.xlsx
- supplementary/Table2.xlsx
