# Supplementary material for: The Anti-CD38 Antibody Therapy in Multiple Myeloma
Source: Cells. 2019 Dec 12;8(12):1629. doi: 10.3390/cells8121629 (PMC6952883; doi:10.3390/cells8121629)
Supplement: Supplementary file 1 [file cells-08-01629-s001.zip › supplementary/Table1.xlsx]

## Sheet: Foglio1
	TABLE 1: Responses
	Study	Status of disease	Phase Study	Regimen	ORR	Efficacy		Reference
						PFS	OS
					%	months	months
	MMY2002 + GEN501	RRMM	I/II	Dara	31	4	19.9	8
	CASTOR	RRMM	III	Dara-Vd vs Vd	83 vs 63	NR vs 7.2	NA	10
	POLLUX	RRMM	III	Dara-Rd vs Rd	93 vs 76	NR vs 18.4	NA	11
	ALCYONE	NDMM transplant-ineligible	III	Dara-VMP vs VMP	90.9 vs. 73.9	NR vs 19	NA	12
	MAIA	NDMM transplant-ineligible	III	Dara-Rd vs Rd	92.9 vs 81.3	NR vs 31.9	NA	13
	CASSIOPEIA	NDMM transplant-eligible	III	Dara-VTd vs VTd	92.6 vs 89.9	NR	NR	14
	LYRA	NDMM	II	Dara-VCd	81.4	NR	NA	15
		RRMM			71.4	13.3	NA
	MMY1001	RRMM	I	Dara-Kd	84	NR	NR	16
	EQUULEUS	RRMM	I	Dara-Pd	60	8.8	17.5	17
	ICARIA	RRMM	III	Dara-Pd vs Pd	60.4 vs 35.3	11.5 vs 6.5	NR	26
	N:; not reached; NA: not applicable; Dara: daratumumab; V: Bortezomib; d: desametasone; R: lenalidomide; M: melphalan; P: prednisone;
	T: thalidomide; C:Cyclophosphamide; K: carfilzomib; P: pomalidomide; RRMM: relapse/refractory multiple myeloma; NDMM: new diagnosis multiple myeloma
