# Supplementary material for: The Anti-CD38 Antibody Therapy in Multiple Myeloma
Source: Cells. 2019 Dec 12;8(12):1629. doi: 10.3390/cells8121629 (PMC6952883; doi:10.3390/cells8121629)
Supplement: Supplementary file 1 [file cells-08-01629-s001.zip › supplementary/Table2.xlsx]

## Sheet: Foglio1
	TABLE 2: Toxicities
	Study	Status of disease	Phase Study	Regimen	Grade ≥ 3 hematological toxicity			Grade ≥ 3 no hematological toxicity	Reference
					Neutropenia	thrombocytopenia	anemia
	MMY2002 + GEN501	RRMM	I/II	Dara	0.12	0.19	24	IRRs: 5%	8
	CASTOR	RRMM	III	Dara-Vd vs Vd	13% vs 4%	45% vs 33%	14% vs 16%	IRRs:9%; PNP: 5% vs 7%; pneumonia 8% vs 10%; hypertension 7% vs 1%	10
	POLLUX	RRMM	III	Dara-Rd vs Rd	52% vs 37%	13% vs 14%	12% vs 20%	IRRS: 5%; pneumonia: 8% vs 8%; diarrhea 5% vs 3%; fatigue 6% vs 3%	11
	ALCYONE	NDMM transplant-ineligible	III	Dara-VMP vs VMP	40% vs 39%	34% vs 38%	16% vs 20%	IRRs: 5%; infections: 23% vs 15%	12
	MAIA	NDMM transplant-ineligible	III	Dara-Rd vs Rd	50% vs 35.3%	NR	11.8% vs 19.7%	pneumonia: 13.7% vs 7.9%; infection 32.1% vs 23.3%; IRRs: 2.9%	13
	CASSIOPEIA	NDMM transplant-eligible	III	Dara-VTd vs VTd	28% vs 15%	NR	11% vs 7%	infections: 22% vs 20%; stomatitis: 13% vs 16%; IRRs: 3%	14
	LYRA	NDMM	II	Dara-VCd	11.6%	NR	NR	fatigue 6%	15
		RRMM			0.13	NR	NR	fatigue 6%
	MMY1001	RRMM	I	Dara-Kd	0.21	0.31	0.21	asthenia 12%; hypertension: 18%	16
	EQUULEUS	RRMM	I	Dara-Pd	0.77	0.19	0.28	fatigue: 12%; pneumonia: 10%; IRRs: 4%	17
	ICARIA	RRMM	III	Dara-Pd vs Pd	84.9% vs 70.1%	31% vs 25%	325 vs 28%	pneumonia: 16% vs 14%; IRRs1%	26
	NR: not reported; Dara: daratumumab; V: Bortezomib; d: desametasone; R: lenalidomide; M: melphalan; P: prednisone; T: thalidomide; C:Cyclophosphamide;
	K: carfilzomib; P: pomalidomide; RRMM: relapse/refractory multiple myeloma; NDMM: new diagnosis multiple myeloma; IRRs:infusion-related reactions; PNP: peripheral neuropathy,
